# Supplementary material for: Deep brain stimulation improves central nervous system inflammation in Parkinson's disease: Evidence and perspectives
Source: CNS Neurosci Ther. 2023 Mar 21;29(8):2177–85. doi: 10.1111/cns.14167 (PMC10352870; doi:10.1111/cns.14167)
Supplement: Supplementary file 1 — Appendix S1 [file CNS-29-2177-s001.xlsx]

## Sheet: Preoperative Patients
Preoperative Patient	Target	DBS Parameters	Levodopa Equivalent Dose (LED) (mg)
1	/	/	600
2	/	/	800
3	/	/	600
4	/	/	700.1
5	/	/	1005
6	/	/	650.1
7	/	/	700
8	/	/	633.4
9	/	/	905
10	/	/	750
11	/	/	675.1
12	/	/	733.4
13	/	/	575
14	/	/	935
15	/	/	675
16	/	/	750
17	/	/	850
18	/	/	750
19	/	/	575
20	/	/	660
21	/	/	833.4
22	/	/	575
23	/	/	533.4
24	/	/	620
25	/	/	510
26	/	/	433.4
27	/	/	685
28	/	/	633.4
29	/	/	1125
30	/	/	608.4
31	/	/	510
32	/	/	675
33	/	/	900
34	/	/	770
35	/	/	533.4
36	/	/	700
37	/	/	670
38	/	/	650
39	/	/	600
40	/	/	600
41	/	/	750
42	/	/	633.4
43	/	/	600
44	/	/	950
45	/	/	575
46	/	/	675
47	/	/	700
48	/	/	550
49	/	/	608.4
50	/	/	670
51	/	/	450
52	/	/	375
53	/	/	650
54	/	/	508.4
55	/	/	600
56	/	/	633.4
57	/	/	695
58	/	/	600
59	/	/	450
60	/	/	908.4
61	/	/	670
62	/	/	501.7
63	/	/	550
64	/	/	575
65	/	/	450
66	/	/	800
67	/	/	600
68	/	/	533.4
69	/	/	600
70	/	/	575
71	/	/	600
72	/	/	558.4
73	/	/	550
74	/	/	670
75	/	/	750
76	/	/	600
77	/	/	475
78	/	/	633.4
79	/	/	550
80	/	/	675
81	/	/	450
82	/	/	600
83	/	/	550
84	/	/	710
85	/	/	600
86	/	/	550
87	/	/	735
88	/	/	650
89	/	/	610
90	/	/	583.4
91	/	/	535
92	/	/	535
93	/	/	535
94	/	/	533.4
95	/	/	533.4
96	/	/	725
97	/	/	583.4
98	/	/	533.4
99	/	/	725
100	/	/	433.4
101	/	/	550
102	/	/	535
103	/	/	675
104	/	/	550
105	/	/	633.4
106	/	/	570
107	/	/	775
108	/	/	533.4
109	/	/	558.4

## Sheet: Postoperative Patients
Postoperative Patient	Target	DBS Parameters (Left)				DBS Parameters (Right)				Levodopa Equivalent Dose (LED) (mg)
		Electrode Contacts	Voltage (V)	Pulse Width (μs)	Frequency (Hz)	Electrode Contacts	Voltage (V)	Pulse Width (μs)	Frequency (Hz)
1	Bilateral STN	C+6-	1.8	60	130	C+2-	1.9	60	130	850
2	Bilateral STN	C+6-	1.5	60	140	C+3-	1.9	60	140	466.7
3	Bilateral STN	C+7-	2	60	115	2+4-	5	80	115	533.4
4	Bilateral STN	C+6-	2.35	50	120	C+2-	2.9	60	120	433.4
5	Bilateral STN	C+3-	2	60	160	C+3-	2.5	80	125	733.4
6	Bilateral STN	C+6-	2.4	70	130	C+4-	2.25	70	130	585
7	Bilateral STN	C+2-3-	2.45	70	120	C+2-	2.15	60	135	585
8	Bilateral STN	C+7-	2.1	60	110	C+3-	2.2	60	110	708.4
9	Bilateral STN	C+6-	1.85	50	130	C+3-	1.95	50	130	610
10	Bilateral STN	C+6-	2.45	60	125	C+3-	2.4	70	125	566.7
11	Bilateral STN	C+7-	2	70	90	C+3-	1.9	70	90	635
12	Bilateral STN	C+7-	1.7	60	110	C+2-	1.7	60	110	585
13	Bilateral STN	C+7-	2.35	60	90	C+3-	2.15	60	90	675
14	Bilateral STN	C+7-	2.3	50	120	C+2-	3.2	80	120	650
15	Bilateral STN	C+7-	2.3	60	120	C+3-	2.8	70	120	733.4
16	Bilateral STN	C+6-	2.3	60	150	C+3-	2.5	70	150	835
17	Bilateral STN	C+6-	2.35	90	170	C+2-	3	90	170	700
18	Bilateral STN	C+7-	2.25	60	152	C+2-	2.1	60	152	566.7
19	Bilateral STN	C+7-	1.85	50	95	C+2-	2.3	60	95	735
20	Bilateral STN	C+4-	2.5	70	137	C+2-	2	60	130	635
21	Bilateral STN	C+6-	2.5	60	115	C+3-	2.35	60	115	850
22	Bilateral STN	C+2-	2.25	60	130	C+2-	2.45	70	132	566.7
23	Bilateral STN	C+6-	2.45	70	115	C+2-	2.35	70	115	960
24	Bilateral STN	C+6-	2.1	60	130	C+2-	2.25	60	130	501.7
25	Bilateral STN	C+3-	2.4	70	105	C+2-	2.6	90	105	800
26	Bilateral STN	C+2-	2.45	70	130	C+2-3-	2.8	70	120	566.7
27	Bilateral STN	C+7-	2.5	70	115	C+2-	1.7	60	115	685
28	Bilateral STN	C+6-	2.05	60	120	C+2-	2.05	60	120	700
29	Bilateral STN	C+6-	2.05	70	170	C+2-	3.05	80	170	755.1
30	Bilateral STN	C+7-	1.8	60	105	C+3-	1.6	60	105	635
31	Bilateral STN	C+3-	2.45	60	132	C+3-	2.75	60	125	575.1
32	Bilateral STN	C+6-	1.9	50	100	C+2-	2.1	50	100	535
33	Bilateral STN	C+7-8-	2.5	70	130	C+4-	2.1	60	130	566.7
34	Bilateral STN	C+3-	1.9	60	130	2+4-	2.6	60	130	650
35	Bilateral STN	C+2-	2.35	60	120	C+3-	2.5	70	120	500
36	Bilateral STN	C+6-	2.3	60	135	C+2-	0	30	130	635
37	Bilateral STN	C+8-	1.95	60	135	1+4-	3.05	60	135	833.4
38	Bilateral STN	C+2-3-	1.7	60	100	C+1-3-	1.75	60	100	583.4
39	Bilateral STN	C+6-	2.35	60	110	C+2-	2.25	60	110	575
40	Bilateral STN	C+6-	2.4	60	130	C+2-	2.55	60	135	500
41	Bilateral STN	C+6-	2.25	60	120	C+3-	2.05	60	120	750
42	Bilateral STN	C+3-	2.5	60	135	C+3-	1.1	60	120	550
43	Bilateral STN	5+7-	2.4	70	142	C+3-	2.75	70	142	575
44	Bilateral STN	C+7-	2.2	60	140	C+3-	1.5	60	140	633.4
45	Bilateral STN	C+6-	1.8	60	130	C+3-	3	70	130	766.7
46	Bilateral STN	C+7-	1.85	60	130	C+3-	1.9	60	130	675
47	Bilateral STN	C+6-	2.3	60	135	C+2-	2.55	60	135	635
48	Bilateral STN	C+7-	2.35	60	120	C+3-	2.35	60	120	1108.4
49	Bilateral STN	C+6-	1.5	50	130	C+3-	2.2	60	130	770

## Sheet: Matched Patients
Matched Patients	Target	DBS Parameters (Left)				DBS Parameters (Right)				Levodopa Equivalent Dose (LED) (mg)
		Electrode Contacts	Voltage (V)	Pulse Width (μs)	Frequency (Hz)	Electrode Contacts	Voltage (V)	Pulse Width (μs)	Frequency (Hz)	Preoperation	Postoperation
1	Bilateral STN	C+6-	1.8	60	130	C+2-	1.9	60	130	850	850
2	Bilateral STN	C+6-	1.5	60	140	C+3-	1.9	60	140	500	466.7
3	Bilateral STN	C+3-	2	60	160	C+3-	2.5	80	125	733.4	733.4
4	Bilateral STN	C+6-	1.85	50	130	C+3-	1.95	50	130	610	610
5	Bilateral STN	C+7-	2.35	60	90	C+3-	2.15	60	90	750	675
6	Bilateral STN	C+7-	1.85	50	95	C+2-	2.3	60	95	510	501.7
7	Bilateral STN	C+6-	2.1	60	130	C+2-	2.25	60	130	501.7	501.7
8	Bilateral STN	C+6-	1.9	50	100	C+2-	2.1	50	100	535	535
9	Bilateral STN	C+2-3-	1.7	60	100	C+1-3-	1.75	60	100	583.4	583.4
10	Bilateral STN	C+7-	1.85	60	130	C+3-	1.9	60	130	675	675
11	Bilateral STN	C+7-	2.2	60	140	C+3-	1.5	60	140	633.4	633.4
